# Supplementary material for: Cell type determination for cardiac differentiation occurs soon after seeding of human-induced pluripotent stem cells
Source: Genome Biol. 2022 Apr 5;23:90. doi: 10.1186/s13059-022-02654-6 (PMC8985385; doi:10.1186/s13059-022-02654-6)
Supplement: Supplementary file 2 — Additional file 2: Table S1: Primers used to recover barcodes from 10X RNA sequencing libraries. [file 13059_2022_2654_MOESM2_ESM.xlsx]

## Sheet: 10Xsiderxnprimers
Table S1: Primers used to recover barcodes from 10X RNA sequencing libraries.
Name	Sequence	Index	Stagger	GFP sequence primer	Read 1 sequence primer
LentiEFS_GFP_NGS_i5.1.1	AATGATACGGCGACCACCGAGATCTACACTCTTTCCCTACACGACGCTCTTCCGATCT	None	None	NA	ACACTCTTTCCCTACACGACGCTCTTCCGATCT
LentiEFS_GFP_NGS_i7.3.1	CAAGCAGAAGACGGCATACGAGATGTCTCTACGTGACTGGAGTTCAGACGTGTGCTCTTCCGATCTAGGACGAGCTGTACAAGTAGG	GTAGAGAC	A	GGACGAGCTGTACAAGTAGG	NA
LentiEFS_GFP_NGS_i7.3.2	CAAGCAGAAGACGGCATACGAGATCAGATAGTGTGACTGGAGTTCAGACGTGTGCTCTTCCGATCTCTGGACGAGCTGTACAAGTAGG	ACTATCTG	CT	GGACGAGCTGTACAAGTAGG	NA
LentiEFS_GFP_NGS_i7.3.3	CAAGCAGAAGACGGCATACGAGATTCTACGCAGTGACTGGAGTTCAGACGTGTGCTCTTCCGATCTTGCGGACGAGCTGTACAAGTAGG	TGCGTAGA	TGC	GGACGAGCTGTACAAGTAGG	NA
LentiEFS_GFP_NGS_i7.3.4	CAAGCAGAAGACGGCATACGAGATCGACTCTGGTGACTGGAGTTCAGACGTGTGCTCTTCCGATCTGCTCGGACGAGCTGTACAAGTAGG	CAGAGTCG	GCTC	GGACGAGCTGTACAAGTAGG	NA
LentiEFS_GFP_NGS_i7.3.5	CAAGCAGAAGACGGCATACGAGATACGCATTCGTGACTGGAGTTCAGACGTGTGCTCTTCCGATCTGGACGAGCTGTACAAGTAGG	GAATGCGT	NA	GGACGAGCTGTACAAGTAGG	NA
LentiEFS_GFP_NGS_i7.3.6	CAAGCAGAAGACGGCATACGAGATTTCTGAATGTGACTGGAGTTCAGACGTGTGCTCTTCCGATCTAGTACGGACGAGCTGTACAAGTAGG	ATTCAGAA	AGTAC	GGACGAGCTGTACAAGTAGG	NA
